# Supplementary material for: SAVANA: reliable analysis of somatic structural variants and copy number aberrations using long-read sequencing
Source: Nat Methods. 2025 May 28;22(7):1436–46. doi: 10.1038/s41592-025-02708-0 (PMC12240814; doi:10.1038/s41592-025-02708-0)
Supplement: Supplementary file 4 — Supplementary Tables 1–3 in Excel format. [file 41592_2025_2708_MOESM4_ESM.xlsx]

## Sheet: Supplementary_Table_1
Supplementary Table 1, Description of the tumours samples used, including IDs used in the manuscript, diagnosis, patient demographics, ONT WGS sequencing metrics and mutations in cancer genes detected using Illumina WGS data.
sample_id	diagnosis	high_level_diagnosis	sex	age_primary	age_sample	tumour_nanopore_coverage	normal_nanopore_coverage	qc	no_reads_tumour	no_reads_normal	yield_gb_tumour	yield_gb_normal	depth_mean_tumour	depth_mean_normal	N50_tumour	N50_normal	length_median_tumour	length_median_normal	length_mean_tumour	length_mean_normal	identity_median_tumour	identity_median_normal	identity_mean_tumour	identity_mean_normal	illumina_purity	illumina_ploidy	illumina_sex	illumina_wholeGenomeDuplication	illumina_msIndelsPerMb	illumina_msStatus	illumina_tml	illumina_tmlStatus	illumina_tmbPerMb	illumina_tmbStatus	illumina_svTumorMutationalBurden	illumina_qc	ATRX	TP53	RB1	TERT	CDKN2A	EGFR	PTEN	CDK4	COL2A1	MDM2	PLCG1	STAG2	CHD4
SARC-001	HGOS	osteosarcoma	Male	38	38	47.84	22.27	PASS	12195899	7401275	168.88	77.55	52.49	24.1	17919	28698	12447	4049	13847	10478	96.4	96.61	94.79	94.91	0.74	1.84	MALE	FALSE	0.0752011	MSS	46	LOW	1.78874	LOW	281	PASS	NA	NA	Somatic SV + Deletion	NA	Deletion + Deletion	NA	NA	NA	NA	NA	Somatic SNV	Somatic SNV + Deletion	NA
SARC-002	HGOS	osteosarcoma	Male	51	51	57.68	32.21	PASS	31454392	7655652	210.54	112.22	65.44	34.88	19064	33417	2402	6390	6693	14658	95.35	94.68	93.74	93.23	0.52	2.04	MALE	FALSE	0.258132	MSS	90	LOW	4.02553	LOW	382	PASS	NA	NA	NA	NA	Deletion + Deletion	NA	NA	Amplification	NA	Amplification	NA	NA	Amplification + Deletion
SARC-003	HGOS	osteosarcoma	Male	31	31	62.3	44.29	PASS	37775458	10445223	218.4	155.88	67.88	48.45	22732	27259	1642	10135	5781	14923	96.08	95.78	94.68	94.05	0.84	2.44	MALE	TRUE	0.254984	MSS	99	LOW	6.11997	LOW	544	PASS	NA	Somatic SV + Deletion	NA	NA	Deletion + Deletion	NA	NA	NA	NA	NA	NA	NA	NA
SARC-004	HGOS	osteosarcoma	Female	14	14	32.25	67.18	PASS	7695862	40540357	112.27	231.96	34.89	72.1	27702	22986	9418	1897	14587	5721	96.16	95.88	94.67	94.74	0.76	2.28	FEMALE	TRUE	0.189577	MSS	51	LOW	2.49668	LOW	193	PASS	NA	Somatic SV + Deletion	Deletion + Deletion	NA	NA	NA	NA	NA	NA	NA	NA	NA	NA
SARC-005	HGOS	osteosarcoma	Female	68	68	46.74	21.56	PASS	33406913	4000189	164.38	74.42	51.09	23.13	23410	31919	973	13742	4920	18603	96.28	94.22	95.06	92.93	0.79	3.05	FEMALE	TRUE	0.147954	MSS	60	LOW	2.7758	LOW	291	PASS	NA	NA	NA	NA	Deletion + Deletion	NA	NA	NA	NA	NA	NA	NA	NA
SARC-006	HGOS	osteosarcoma	Female	12	12	37.31	34.02	PASS	16843347	8007248	133.69	118	41.55	36.68	25353	34852	2664	6226	7937	14736	95.52	96.54	93.99	94.75	0.69	1.88	FEMALE	FALSE	0.0265827	MSS	10	LOW	0.509969	LOW	75	PASS	NA	NA	NA	NA	NA	NA	NA	NA	NA	NA	NA	NA	NA
SARC-007	HGOS	osteosarcoma	Female	47	47	46.19	42.53	PASS	39691206	8795507	162.67	145.55	50.56	45.24	20231	34455	957	8749	4098	16547	96.15	96.23	94.85	94.7	0.63	3.45	FEMALE	TRUE	0.159846	MSS	53	LOW	2.20776	LOW	128	PASS	NA	NA	NA	NA	NA	NA	NA	NA	NA	NA	NA	NA	NA
SARC-008	HGOS	osteosarcoma	Male	6	6	78.58	39.11	PASS	60311099	8590776	276.99	135.12	86.09	42	19791	31808	1198	8661	4592	15728	95.51	95.83	94.3	94.33	0.72	3.1	MALE	TRUE	0.0835957	MSS	54	LOW	2.21231	LOW	534	PASS	NA	NA	NA	NA	Deletion + Deletion	NA	NA	NA	NA	NA	NA	NA	NA
SARC-009	HGOS	osteosarcoma	Female	25	25	44.96	33.36	PASS	17630289	9530768	154.38	114.64	47.98	35.63	29940	26389	2337	6175	8756	12028	95.51	96.82	94.21	95.36	0.43	6.9	FEMALE	TRUE	0.118223	MSS	80	LOW	5.11962	LOW	1141	PASS	NA	Somatic SV + Deletion	NA	NA	NA	NA	NA	Amplification	Amplification + Deletion	NA	NA	NA	NA
SARC-010	HGOS	osteosarcoma	Male	15	15	38.94	28.68	PASS	23459540	10376506	134.41	98.85	41.78	30.72	20117	18611	1603	5743	5729	9526	97.16	97.11	95.79	95.37	0.72	3.25	MALE	TRUE	0.0566632	MSS	57	LOW	1.06506	LOW	351	PASS	NA	Somatic SV + Deletion	NA	NA	NA	Somatic SNV	NA	NA	Somatic SNV + Deletion	NA	NA	NA	Somatic SNV + Deletion
SARC-011	HGOS	osteosarcoma	Female	22	22	32.41	27.76	PASS	24383328	12811225	116.81	95.86	36.31	29.8	17003	14037	1441	4469	4790	7482	96.98	96.73	95.33	95.24	0.91	1.92	FEMALE	FALSE	0.0818468	MSS	70	LOW	1.43477	LOW	653	PASS	NA	Germline SNV + Deletion	NA	NA	NA	NA	NA	NA	Somatic SNV	NA	NA	NA	Somatic SNV
SARC-012	HGOS	osteosarcoma	Female	35	35	43.88	23.64	PASS	16787156	6332351	153.75	81.5	47.79	25.33	17288	25065	5858	7868	9159	12870	97.02	97.21	95.36	95.42	0.46	1.98	FEMALE	FALSE	0.0664568	MSS	85	LOW	2.16859	LOW	1045	PASS	NA	NA	NA	NA	NA	NA	NA	Amplification	NA	Amplification	NA	NA	Amplification
SARC-013	HGOS	osteosarcoma	Male	30	30	38.14	28.71	PASS	51857842	8284520	134.01	99.54	41.65	30.94	16589	17668	423	11902	2584	12014	97.28	97.17	96.17	95.47	0.88	1.5	MALE	FALSE	0.105981	MSS	70	LOW	1.37671	LOW	868	PASS	NA	Somatic SNV + Deletion	Deletion + Deletion	NA	NA	NA	NA	NA	NA	NA	NA	NA	NA
SARC-014	HGOS	osteosarcoma	Male	60	60	44.46	23.18	PASS	14116557	6076357	155.16	79.38	48.23	24.67	20610	25647	7059	7869	10991	13064	96.92	96.99	95.17	95.31	0.6	2.86	MALE	TRUE	0.227002	MSS	125	LOW	4.89717	LOW	227	PASS	NA	Somatic SV + Deletion	NA	NA	NA	NA	Somatic SV + Deletion	NA	NA	NA	NA	NA	Somatic SNV
SARC-015	HGOS	osteosarcoma	Female	57	57	23.92	27.75	PASS	9861484	6557824	82.51	94.67	25.64	29.42	27791	25267	1975	10523	8366	14435	97.12	97.22	95.76	95.6	0.7	2.24	FEMALE	FALSE	0.0689052	MSS	68	LOW	1.11892	LOW	590	PASS	NA	NA	NA	NA	NA	Somatic SNV	NA	Amplification	Somatic SNV	Amplification	Somatic SNV	NA	Amplification
SARC-016	HGOS	osteosarcoma	Male	9	35	53.98	35.72	PASS	24100860	15683471	189.45	124.09	58.89	38.57	20939	15151	2859	4702	7860	7912	96.96	96.95	95.29	95.34	0.94	1.92	MALE	FALSE	0.0979363	MSS	79	LOW	2.06786	LOW	357	PASS	NA	NA	NA	NA	NA	NA	NA	NA	NA	NA	NA	NA	Somatic SNV
SARC-017	Chondrosarcoma_central_conventional	osteosarcoma	Male	43	43	50.99	41.08	PASS	40378728	11340199	186.4	139.3	57.93	43.3	10186	19488	2166	8051	4616	12283	95.56	94.91	93.92	93.63	0.35	1.72	MALE	FALSE	0.0542148	MSS	34	LOW	1.30535	LOW	42	PASS	NA	NA	NA	NA	NA	NA	NA	NA	NA	NA	NA	NA	Somatic SNV
SARC-018	Parosteal_osteosarcoma_high_grade	osteosarcoma	Female	31	31	52.5	40.39	PASS	37196679	11805208	193.39	137.92	60.11	42.87	8916	16679	3438	8445	5199	11683	94.19	95.48	92.53	94.33	0.93	2	FEMALE	FALSE	0.151102	MSS	44	LOW	2.31654	LOW	1035	PASS	Somatic SNV + Deletion	NA	NA	NA	NA	NA	NA	Amplification	NA	Amplification	NA	NA	NA
SARC-019	Parosteal_osteosarcoma	osteosarcoma	Female	25	25	68.13	37.8	PASS	52406600	23835394	242.96	130.91	75.51	40.69	9198	8945	2519	3448	4636	5492	95.31	95.24	94.01	94	0.87	1.98	FEMALE	FALSE	0.136411	MSS	33	LOW	1.12242	LOW	829	PASS	NA	NA	NA	NA	Deletion + Deletion	NA	NA	Amplification + Deletion	Amplification + Deletion	Amplification + Deletion	NA	NA	NA
SARC-020	Myxofibrosarcoma	soft_tissue_sarcoma	Female	47	47	61.26	31.19	PASS	36485718	7036664	213.06	107.31	66.22	33.35	14250	21065	2348	12305	5839	15249	95.82	95.36	94.6	94.07	0.6	3.25	FEMALE	TRUE	0.0772998	MSS	43	LOW	2.44351	LOW	365	PASS	Deletion + Deletion	Deletion + Deletion	Deletion + Deletion	NA	NA	NA	NA	NA	NA	NA	NA	NA	NA
SARC-021	Chondrosarcoma_central_dedifferentiated	osteosarcoma	Female	73	73	59.68	39.18	PASS	21483292	9093278	214.94	133.49	66.81	41.49	13890	22993	8338	9779	10004	14679	95.14	94.81	93.54	93.59	0.63	2.92	FEMALE	TRUE	0.205666	MSS	64	LOW	3.62749	LOW	124	PASS	NA	Somatic SNV + Deletion	NA	NA	NA	NA	Deletion + Deletion	NA	Amplification	NA	NA	NA	NA
SARC-022	High_grade_central_osteosarcoma_osteoblastic	osteosarcoma	Male	74	74	46.28	39.51	PASS	19091645	8157107	167.15	134.16	51.95	41.7	13259	25272	7001	12532	8755	16446	94.45	96.46	92.93	95.22	1	1.98	MALE	FALSE	0.0489682	MSS	21	LOW	0.958377	LOW	291	PASS	NA	NA	NA	NA	NA	NA	NA	NA	NA	NA	NA	NA	NA
SARC-023	Myxofibrosarcoma	soft_tissue_sarcoma	Female	70	70	58.89	26.62	PASS	34795076	14198091	206.24	92.61	64.1	28.79	11286	14107	3368	3229	5927	6522	95.46	95	94.09	93.74	0.85	1.8	FEMALE	FALSE	0.167541	MSS	50	LOW	2.81322	LOW	517	PASS	Somatic SNV + Deletion	Somatic SNV + Deletion	Deletion + Deletion	NA	NA	NA	NA	NA	NA	NA	NA	NA	NA
SARC-024	High_grade_central_osteosarcoma_osteoblastic	osteosarcoma	Female	16	16	55.77	30.94	PASS	67257295	5989380	202.84	104.82	63.05	32.58	7925	24958	1216	14445	3015	17501	96.05	95.2	94.73	93.89	0.91	1.52	FEMALE	FALSE	0.0993354	MSS	25	LOW	1.6093	LOW	1367	PASS	NA	Somatic SV + Deletion	NA	NA	Deletion + Deletion	NA	NA	NA	NA	NA	NA	NA	NA
SARC-025	Myxofibrosarcoma	soft_tissue_sarcoma	Female	67	67	76.83	39.48	WARN	33486275	7174970	276.04	133.66	85.8	41.54	11868	24335	6864	16379	8243	18629	95.41	95.65	93.76	94.29	0.22	3.35	FEMALE	TRUE	0.0647079	MSS	69	LOW	2.73102	LOW	1032	WARN	Somatic SNV + Deletion	NA	NA	NA	NA	NA	NA	NA	NA	Amplification	NA	NA	NA
SARC-026	Myxofibrosarcoma	soft_tissue_sarcoma	Female	78	78	53.81	23.84	WARN	50581718	14649558	191.54	83.15	59.53	25.84	9183	14654	1615	2290	3786	5675	95.46	94.72	94.23	93.62	0.73	4	FEMALE	TRUE	0.0944386	MSS	61	LOW	2.84575	LOW	1064	WARN	Somatic SNV + Deletion	NA	NA	NA	NA	NA	NA	Amplification	NA	Amplification	NA	NA	NA
SARC-027	Dedifferentiated_liposarcoma	soft_tissue_sarcoma	Male	70	70	66.34	36.05	PASS	23538511	7870916	234.97	123.09	73.03	38.26	15066	23761	7939	11980	9982	15638	95.2	95.41	93.78	93.91	0.46	1.88	MALE	FALSE	0.0416229	MSS	42	LOW	2.74991	LOW	1558	PASS	Deletion + Deletion	NA	NA	NA	NA	NA	NA	Amplification	NA	Amplification + Deletion	NA	NA	NA
SARC-028	Parosteal_osteosarcoma	osteosarcoma	Male	35	35	54.99	43.21	PASS	17288096	14293205	194.35	147.83	60.41	45.95	17859	18676	8108	6163	11241	10342	95.48	96.09	93.92	94.76	0.53	2.26	MALE	FALSE	0.117524	MSS	26	LOW	1.59846	LOW	294	PASS	Deletion + Deletion	NA	NA	NA	NA	NA	NA	Amplification	NA	Amplification	NA	NA	Amplification
SARC-029	Dedifferentiated_liposarcoma	soft_tissue_sarcoma	Female	72	72	55.84	45.11	PASS	33905503	8584025	195.93	153.04	60.9	47.57	10975	26320	3514	14428	5778	17828	95.13	95.74	93.67	94.5	0.96	1.76	FEMALE	FALSE	0.081497	MSS	35	LOW	2.01749	LOW	2406	PASS	NA	NA	NA	NA	NA	NA	NA	Amplification + Deletion	NA	Amplification + Deletion	NA	NA	NA
SARC-030	Dedifferentiated_liposarcoma	soft_tissue_sarcoma	Female	49	54	75.03	44.18	PASS	28085524	8266524	261.17	150.57	81.18	46.8	14938	25397	6929	14873	9299	18215	95.1	95.54	93.8	94.22	0.3	3.85	FEMALE	TRUE	0.0800979	MSS	35	LOW	1.66457	LOW	1011	PASS	NA	NA	NA	Amplification	NA	NA	NA	Amplification + Somatic SNV	NA	Amplification	NA	NA	NA
SARC-031	Dedifferentiated_liposarcoma	soft_tissue_sarcoma	Female	52	83	65.82	41.28	PASS	84048373	8861911	248.3	140.54	77.18	43.68	5123	23232	1718	12768	2954	15859	95.13	95.73	93.45	94.49	1	2.02	FEMALE	FALSE	0.038475	MSS	30	LOW	1.13396	LOW	822	PASS	NA	NA	NA	NA	NA	NA	NA	Amplification	NA	Amplification	NA	NA	NA
SARC-032	Chondrosarcoma_central_conventional	osteosarcoma	Female	33	33	54.2	44.84	PASS	44711496	9030021	206.5	153.24	64.18	47.63	8635	23456	2727	14680	4618	16969	95	95.39	93.13	94.09	0.67	1.8	FEMALE	FALSE	0.102833	MSS	24	LOW	1.54215	LOW	37	PASS	NA	NA	NA	NA	Deletion + Deletion	NA	NA	NA	NA	NA	NA	NA	NA
SARC-033	Myxofibrosarcoma	soft_tissue_sarcoma	Female	55	65	20.79	19.8	PASS	6282857	17569086	71.72	70.12	22.29	21.8	19368	8758	8417	1914	11415	3991	95.4	95.09	94.07	93.87	0.65	4.6	FEMALE	TRUE	0.264428	MSS	115	LOW	5.5411	LOW	577	PASS	NA	Deletion + Deletion	NA	NA	Somatic SNV + Deletion	NA	NA	NA	NA	NA	NA	NA	NA
SARC-034	Chondrosarcoma_central_dedifferentiated	osteosarcoma	Female	38	38	78.42	34.75	PASS	24848883	7161352	273.78	117.77	85.09	36.6	15934	23384	9095	13234	11017	16444	95.19	94.13	93.85	92.92	0.76	2.54	FEMALE	TRUE	0.290311	MSS	64	LOW	4.98496	LOW	371	PASS	NA	Deletion + Deletion	NA	NA	Deletion + Deletion	NA	NA	NA	NA	NA	NA	NA	NA
SARC-035	Myxofibrosarcoma	soft_tissue_sarcoma	Female	36	36	68.74	46.7	PASS	42526957	9458023	248.06	157.36	77.1	48.91	11048	23983	3487	13508	5833	16637	95.14	95.19	93.64	93.91	0.52	2.34	FEMALE	TRUE	0.0549143	MSS	40	LOW	1.59321	LOW	726	PASS	NA	Somatic SNV + Deletion	Somatic SV + Deletion	NA	NA	NA	NA	NA	NA	NA	NA	NA	NA
SARC-036	Myxofibrosarcoma	soft_tissue_sarcoma	Male	66	66	57.31	41.54	PASS	17647385	7683859	201.81	141.52	62.73	43.99	16390	26226	9319	15521	11435	18418	94.47	95.4	93.14	94.07	0.44	3.25	MALE	TRUE	0.0772998	MSS	34	LOW	1.85449	LOW	233	PASS	Somatic SNV + Deletion	Somatic SNV + Deletion	Deletion + Deletion	NA	NA	NA	NA	NA	NA	NA	NA	NA	NA
SARC-037	Myxofibrosarcoma	soft_tissue_sarcoma	Female	71	71	64.34	42.68	PASS	17490060	14083849	223.42	145.64	69.44	45.27	18391	22195	10485	5111	12773	10340	95.15	95.18	93.81	94	0.61	1.56	FEMALE	FALSE	0.167191	MSS	47	LOW	2.36516	LOW	423	PASS	NA	Deletion + Deletion	Somatic SV + Deletion	NA	NA	NA	NA	NA	NA	NA	NA	NA	NA
GBM-001	Glioblastoma	glioblastoma	Male	46	46	56.68	34.19	PASS	48873484	8820355	194.97	115.33	60.6	35.85	18039	31605	1209	5576	3989	13075	97.54	97.12	96.67	96.07	0.91	1.92	MALE	FALSE	0.112627	MSS	41	LOW	2.03813	LOW	293	PASS	Somatic SNV + Deletion	Somatic SNV + Deletion	NA	NA	NA	NA	NA	NA	NA	NA	NA	NA	NA
GBM-002	Glioblastoma	glioblastoma	Male	73	73	39.07	31.94	PASS	12868304	7257814	137.32	108.1	42.68	33.6	24657	31001	4890	7405	10671	14894	97.34	97.33	96.01	96.21	0.72	1.98	MALE	FALSE	0.137461	MSS	65	LOW	2.85974	LOW	62	PASS	NA	Somatic SNV + Deletion	Somatic SNV + Deletion	Somatic SNV	NA	NA	NA	NA	NA	NA	NA	NA	NA
GBM-003	Glioblastoma	glioblastoma	Male	70	70	62.02	28.43	PASS	66452916	7241423	215.81	97.05	67.08	30.16	5274	33337	1928	5293	3247	13401	97.31	96.02	96.4	94.78	0.51	2.02	MALE	FALSE	0.144456	MSS	39	LOW	3.08569	LOW	108	PASS	NA	NA	NA	Somatic SNV	Deletion + Deletion	Amplification + Somatic SNV	Somatic SNV + Deletion	NA	NA	NA	NA	NA	NA
GBM-004	Glioblastoma	glioblastoma	Female	78	78	43.67	26.19	WARN	40668748	7361724	152.01	88.12	47.25	27.39	6955	30177	1944	4948	3737	11970	97.52	97.29	96.58	96.31	0.16	2.84	FEMALE	TRUE	0.0573627	MSS	46	LOW	3.35292	LOW	80	WARN	NA	NA	NA	Somatic SNV	Somatic SNV + Deletion	NA	Somatic SNV + Deletion	NA	NA	NA	NA	NA	NA
GBM-005	Glioblastoma	glioblastoma	Male	62	62	41.2	26.42	WARN	39071452	7874179	143.33	89.93	44.55	27.95	8528	27204	1669	4859	3668	11420	97.23	96.16	96.28	95	0.9	1.94	MALE	FALSE	0.227002	MSS	81	LOW	4.71738	LOW	88	WARN	NA	NA	NA	Somatic SNV	Deletion + Deletion	Amplification	NA	NA	NA	NA	NA	NA	NA
GBM-006	Glioblastoma	glioblastoma	Male	67	67	37.02	34.91	PASS	15500604	9186712	131.21	117.67	40.78	36.57	17904	31666	4416	5331	8464	12808	97.12	97.22	95.7	96.13	0.63	1.98	MALE	FALSE	0.262329	MSS	98	LOW	5.45785	LOW	57	PASS	NA	NA	NA	Somatic SNV	NA	NA	NA	Amplification	NA	NA	NA	NA	NA
GBM-007	Glioblastoma	glioblastoma	Male	74	74	40.58	36.54	PASS	52328607	9388323	144.12	123.76	44.79	38.47	7235	32095	1085	5522	2754	13182	97.48	97.28	96.4	96.2	0.61	1.92	MALE	FALSE	0.152501	MSS	47	LOW	2.4617	LOW	103	PASS	NA	NA	NA	Somatic SNV	Deletion + Deletion	Amplification + Somatic SNV	Deletion + Deletion	NA	Somatic SNV	NA	NA	NA	NA
GBM-008	Glioblastoma	glioblastoma	Male	72	72	55.07	26.53	WARN	30082037	6928673	191.32	90.64	59.47	28.17	23870	30982	2019	5694	6360	13082	97.36	96.07	96.38	94.81	0.22	4.65	MALE	TRUE	0.202868	MSS	43	LOW	2.97027	LOW	155	WARN	NA	NA	NA	Somatic SNV	NA	NA	Somatic SNV + Deletion	NA	NA	NA	NA	NA	NA
GBM-009	Glioblastoma	glioblastoma	Female	67	67	42.06	28.58	WARN	9696155	6247984	144.07	96.04	44.78	29.85	29404	27422	8761	10136	14858	15370	97.48	97.56	96.31	96.53	0.84	1.82	FEMALE	FALSE	0.21476	MSS	84	LOW	4.66492	LOW	214	WARN	NA	NA	NA	Amplification	Deletion + Deletion	Amplification	NA	NA	NA	NA	NA	NA	NA
GBM-010	Glioblastoma	glioblastoma	Male	61	61	18.16	26.52	FAIL	15710704	7738461	63.53	89.8	19.75	27.91	7152	16957	2674	8455	4043	11604	96.28	97.17	95.24	96.09	0.08	2	MALE	FALSE	0.00314795	MSS	8	LOW	0.0272823	LOW	2	FAIL	NA	NA	NA	NA	NA	NA	NA	NA	NA	NA	NA	NA	NA
GBM-011	Glioblastoma	glioblastoma	Male	68	68	51.52	15.12	WARN	97992989	3408917	183.58	51.06	57.06	15.87	3608	38445	897	5350	1873	14977	97.1	96.92	96.12	95.82	0.17	3.4	MALE	TRUE	0.0853445	MSS	53	LOW	2.05386	LOW	84	WARN	NA	NA	NA	Amplification	Deletion + Deletion	NA	NA	NA	NA	NA	NA	NA	NA
GBM-012	Glioblastoma	glioblastoma	Male	53	53	35.4	25.57	WARN	13743569	8149165	123.68	86.52	38.44	26.89	20593	13776	4178	7986	8999	10616	96.2	97.04	94.94	95.99	0.22	4.75	MALE	TRUE	0.00524659	MSS	6	LOW	0.161595	LOW	9	WARN	NA	NA	NA	NA	NA	NA	NA	NA	NA	NA	NA	NA	NA
GBM-013	Glioblastoma	glioblastoma	Male	65	65	22.76	17.83	PASS	16090079	4218399	83.24	60.17	25.87	18.7	10854	37862	2632	5042	5173	14262	95.38	97.07	93.73	95.92	0.56	2.04	MALE	FALSE	0.176985	MSS	66	LOW	3.49388	LOW	538	PASS	NA	NA	NA	Somatic SNV	Deletion + Deletion	NA	NA	Amplification	NA	Amplification	NA	NA	NA
GBM-014	Glioblastoma	glioblastoma	Male	69	69	43.52	19.87	WARN	112777334	4367669	160.75	66.91	49.96	20.8	2329	32060	771	7566	1425	15320	96.44	97.16	95.27	96	0.13	2	MALE	FALSE	0.00944386	MSS	29	LOW	1.07065	LOW	8	WARN	NA	NA	NA	Somatic SNV	NA	NA	NA	NA	NA	NA	Somatic SNV + Deletion	NA	NA
SARC-038	Spindle_cell_sarcoma	soft_tissue_sarcoma	Male	56	58	52.76	38.7	PASS	20559952	10934990	180.44	127.82	58.21	41.23	15369	17616	6229	10554	8776	11689	98.03	98.29	96.18	96.59	0.56	4.25	MALE	TRUE	0.249388	MSS	115	LOW	5.85659	LOW	650	PASS	NA	Somatic SNV + Deletion	NA	NA	Deletion + Deletion	NA	NA	NA	NA	NA	NA	NA	NA
SARC-039	Spindle_cell_sarcoma	soft_tissue_sarcoma	Female	34	36	44.87	38.28	PASS	12510388	10703941	149.1	125.11	48.1	40.36	18845	16101	9843	11430	11918	11688	98.19	98.34	96.57	96.62	0.89	1.86	FEMALE	FALSE	0.0468695	MSS	42	LOW	1.57293	LOW	147	PASS	Somatic SNV + Deletion	NA	Somatic SNV + Deletion	NA	NA	NA	NA	NA	NA	NA	NA	NA	NA
SARC-040	Undifferentiated_Pleomorphic_sarcoma	soft_tissue_sarcoma	Male	61	63	47.48	31.46	PASS	50126946	8151466	159.39	103.26	51.42	33.31	9227	21650	1152	9504	3179	12667	98.31	98.07	97.14	96.41	0.82	1.5	MALE	FALSE	0.233298	MSS	72	LOW	2.75866	LOW	500	PASS	NA	Somatic SNV + Deletion	NA	NA	NA	NA	NA	NA	NA	NA	NA	Deletion + Deletion	NA
SARC-041	Leiomyosarcoma	soft_tissue_sarcoma	Female	56	56	32.34	26.45	PASS	16228439	8307843	113.64	88.95	36.66	28.69	17076	19841	2889	6684	7002	10706	97.35	97.43	95.56	95.69	0.94	2.84	FEMALE	TRUE	0.081497	MSS	36	LOW	1.7688	LOW	142	PASS	NA	Somatic SV + Deletion	Germline SNV + Deletion	NA	NA	NA	Somatic SNV + Deletion	NA	NA	NA	NA	NA	NA
SARC-042	Chondrosarcoma	osteosarcoma	Female	65	67	36.26	24.67	PASS	11191695	14112421	120.89	81.09	39	26.16	22665	11083	6499	3509	10801	5746	98.04	97.87	96.47	96.26	0.54	3.4	FEMALE	TRUE	0.1546	MSS	72	LOW	2.66282	LOW	124	PASS	NA	Somatic SNV + Deletion	NA	NA	NA	NA	NA	NA	NA	NA	NA	NA	NA
SARC-043	Chondrosarcoma	osteosarcoma	Male	55	56	43.12	26	PASS	27183826	6893410	144.43	85.08	46.59	27.45	20333	21365	1353	8752	5313	12341	97.97	98.2	96.55	96.41	0.94	1.56	MALE	FALSE	0.281917	MSS	62	LOW	2.97657	LOW	168	PASS	NA	NA	NA	NA	Deletion + Deletion	Somatic SNV	NA	NA	NA	NA	NA	NA	NA
SARC-044	Myxofibrosarcoma	soft_tissue_sarcoma	Female	77	79	52.04	29.52	PASS	14623224	13972776	171.48	97.92	55.32	31.59	19002	14454	9046	3938	11726	7007	98.1	97.32	96.6	95.72	0.49	2.08	FEMALE	TRUE	0.250437	MSS	116	LOW	5.37915	LOW	458	PASS	NA	Somatic SNV + Deletion	NA	NA	NA	NA	NA	NA	NA	NA	NA	Somatic SV + Deletion	NA
SARC-045	Myxofibrosarcoma	soft_tissue_sarcoma	Male	50	50	44.39	35.06	WARN	33566694	10829265	149.48	119.09	48.22	38.42	16224	15838	1263	9860	4453	10997	98.11	97.33	96.82	95.61	0.29	3	MALE	TRUE	0.0510668	MSS	43	LOW	1.57608	LOW	724	WARN	Somatic SNV + Deletion	Deletion + Deletion	Deletion + Deletion	NA	NA	NA	NA	NA	Somatic SNV	NA	NA	Somatic SNV + Deletion	NA
SARC-046	Myxofibrosarcoma	soft_tissue_sarcoma	Male	77	80	48.8	32.63	PASS	33940586	9289899	162.27	106.09	52.35	34.22	17815	17403	1451	10352	4781	11419	98.07	98.18	96.78	96.43	0.65	2.84	MALE	TRUE	0.127667	MSS	74	LOW	4.04757	LOW	377	PASS	NA	Deletion + Deletion	NA	NA	Deletion + Deletion	NA	NA	NA	NA	NA	NA	NA	NA
SARC-047	Myxofibrosarcoma	soft_tissue_sarcoma	Male	70	70	69.72	24.55	PASS	20362822	6534509	229.84	82.17	74.14	26.51	20725	21878	7509	8640	11287	12575	98	98.16	96.31	96.37	0.85	3.05	MALE	TRUE	0.498776	MSS	145	HIGH	6.44876	LOW	735	PASS	NA	Deletion + Deletion	NA	NA	NA	NA	NA	NA	NA	NA	NA	Deletion + Deletion	NA
SARC-048	Chondrosarcoma	osteosarcoma	Male	76	77	49.7	16.13	PASS	18678168	14236798	167.27	53.43	53.96	17.24	13347	8793	7886	1600	8955	3752	98.11	97.06	96.56	95.68	0.82	2.82	MALE	TRUE	0.328437	MSS	125	LOW	5.05596	LOW	1794	PASS	NA	NA	NA	NA	Deletion + Deletion	NA	NA	NA	NA	NA	NA	NA	Somatic SNV
SARC-049_REGION-1	Myxofibrosarcoma	soft_tissue_sarcoma	Female	56	57	41.77	40.21	PASS	20255898	12315734	149.96	133.11	48.37	42.94	16351	15523	3561	9963	7403	10807	97.37	97.99	95.61	96.54	0.3	3.4	FEMALE	TRUE	0.1532	MSS	80	LOW	2.60441	LOW	188	PASS	NA	NA	NA	NA	Deletion + Deletion	NA	NA	NA	NA	NA	Somatic SNV	NA	NA
SARC-049_REGION-2	Myxofibrosarcoma	soft_tissue_sarcoma	Female	56	64	54.5	40.21	PASS	43340009	12315734	183.17	133.11	59.09	42.94	10318	15523	1852	9963	4226	10807	97.85	97.99	96.39	96.54	0.39	2.74	FEMALE	TRUE	0.213012	MSS	96	LOW	4.11263	LOW	431	PASS	NA	NA	NA	NA	Deletion + Deletion	NA	NA	NA	NA	NA	NA	NA	NA
SARC-049_REGION-3	Myxofibrosarcoma	soft_tissue_sarcoma	Female	56	65	45.56	40.21	PASS	51026267	12315734	154.11	133.11	49.71	42.94	12447	15523	826	9963	3020	10807	97.86	97.99	96.69	96.54	0.33	2.32	FEMALE	TRUE	0.247989	MSS	125	LOW	4.34523	LOW	417	PASS	NA	NA	NA	NA	Deletion + Deletion	NA	NA	NA	NA	Amplification + Deletion	NA	NA	NA
SARC-050_REGION-1	MPNST	soft_tissue_sarcoma	Female	56	56	28.98	17.95	FAIL	10818078	10421871	95.53	59.48	30.82	19.19	18193	10135	4895	3683	8830	5707	98.09	97.81	96.32	96.13	NA	NA	NA	NA	NA	NA	NA	NA	NA	NA	NA	NA	NA	NA	NA	NA	NA	NA	NA	NA	NA	NA	NA	NA	NA
SARC-050_REGION-2	MPNST	soft_tissue_sarcoma	Female	56	56	24.67	17.95	FAIL	11149703	10421871	82.33	59.48	26.56	19.19	19023	10135	2624	3683	7384	5707	97.89	97.81	96.25	96.13	NA	NA	NA	NA	NA	NA	NA	NA	NA	NA	NA	NA	NA	NA	NA	NA	NA	NA	NA	NA	NA	NA	NA	NA	NA
SARC-050_REGION-3	MPNST	soft_tissue_sarcoma	Female	56	56	35.65	17.95	FAIL	34224997	10421871	118.94	59.48	38.37	19.19	7342	10135	1641	3683	3475	5707	97.97	97.81	96.59	96.13	NA	NA	NA	NA	NA	NA	NA	NA	NA	NA	NA	NA	NA	NA	NA	NA	NA	NA	NA	NA	NA	NA	NA	NA	NA
SARC-051_REGION-1	MPNST	soft_tissue_sarcoma	Female	66	67	29.47	60.81	PASS	11522800	21738291	98.16	203.45	31.66	65.63	14049	12981	7958	9301	8518	9359	97.85	97.91	96.28	96.01	0.95	2.04	FEMALE	FALSE	0.297307	MSS	37	LOW	2.60756	LOW	194	PASS	NA	NA	NA	NA	Deletion + Deletion	NA	NA	NA	NA	NA	NA	NA	NA
SARC-051_REGION-2	MPNST	soft_tissue_sarcoma	Female	66	67	40.77	60.81	PASS	17418969	21738291	135.56	203.45	43.73	65.63	19736	12981	3039	9301	7782	9359	97.95	97.91	96.37	96.01	0.81	2.06	FEMALE	FALSE	0.26163	MSS	22	LOW	1.92725	LOW	137	PASS	NA	NA	NA	NA	Deletion + Deletion	NA	NA	NA	NA	NA	NA	NA	NA
SARC-051_REGION-3	MPNST	soft_tissue_sarcoma	Female	66	67	34.61	60.81	PASS	12234495	21738291	116.4	203.45	37.55	65.63	19306	12981	5242	9301	9513	9359	97.96	97.91	96.16	96.01	0.77	2.04	FEMALE	FALSE	0.201469	MSS	28	LOW	1.8538	LOW	104	PASS	NA	NA	NA	NA	Deletion + Deletion	NA	NA	NA	NA	NA	NA	NA	NA
SARC-052_REGION-1	MPNST	soft_tissue_sarcoma	Female	52	52	38.56	16.9	PASS	27283507	6008880	126.89	55.77	40.93	17.99	12175	28384	1748	2892	4650	9281	98.09	98.07	96.71	96.31	0.45	3.25	FEMALE	TRUE	0.06156	MSS	56	LOW	1.80658	LOW	510	PASS	NA	NA	NA	NA	Deletion + Deletion	NA	NA	NA	NA	NA	NA	NA	NA
SARC-052_REGION-2	MPNST	soft_tissue_sarcoma	Female	52	52	40.98	16.9	PASS	20524884	6008880	135.81	55.77	43.81	17.99	17336	28384	2625	2892	6616	9281	98.13	98.07	96.63	96.31	0.4	3.25	FEMALE	TRUE	0.0612102	MSS	82	LOW	1.68311	LOW	241	PASS	NA	NA	NA	NA	Deletion + Deletion	NA	NA	NA	NA	NA	Somatic SNV	NA	Somatic SNV
SARC-052_REGION-3	MPNST	soft_tissue_sarcoma	Female	52	52	34.52	16.9	PASS	35333928	6008880	113.32	55.77	36.56	17.99	7550	28384	1246	2892	3207	9281	98.09	98.07	96.92	96.31	0.46	3.25	FEMALE	TRUE	0.0412732	MSS	78	LOW	1.56208	LOW	112	PASS	NA	NA	NA	NA	Deletion + Deletion	NA	NA	NA	NA	NA	NA	NA	NA
SARC-053_REGION-1	MPNST	soft_tissue_sarcoma	Female	54	54	30.5	27.85	PASS	12957360	6961021	100.79	91.26	32.51	29.44	14610	17104	4413	11908	7778	13109	98.04	98.16	96.29	96.23	0.68	1.94	FEMALE	FALSE	0.0213361	MSS	52	LOW	0.685554	LOW	150	PASS	NA	NA	NA	NA	Deletion + Deletion	NA	NA	NA	Somatic SNV	NA	NA	NA	NA
SARC-053_REGION-2	MPNST	soft_tissue_sarcoma	Female	54	54	40.6	27.85	PASS	19201360	6961021	136.34	91.26	43.98	29.44	12244	17104	4705	11908	7100	13109	98.07	98.16	96.44	96.23	0.51	1.94	FEMALE	FALSE	0.0269325	MSS	74	LOW	0.751312	LOW	177	PASS	NA	NA	NA	NA	Deletion + Deletion	NA	NA	NA	NA	NA	NA	NA	NA
SARC-053_REGION-3	MPNST	soft_tissue_sarcoma	Female	54	54	43.24	27.85	PASS	32018865	6961021	143.61	91.26	46.33	29.44	8448	17104	2428	11908	4485	13109	98.02	98.16	96.41	96.23	0.57	1.94	FEMALE	FALSE	0.027632	MSS	63	LOW	0.760406	LOW	157	PASS	NA	NA	NA	NA	Deletion + Deletion	NA	NA	NA	Somatic SNV	NA	NA	NA	NA
SARC-054_REGION-1	MPNST	soft_tissue_sarcoma	Male	21	31	29.47	18.44	PASS	8998597	4496184	98.78	60.46	31.86	19.5	20396	31580	6852	5911.5	10976	13446	97.86	98.12	95.97	96.38	0.77	1.74	MALE	FALSE	0.0909409	MSS	71	LOW	1.85554	LOW	559	PASS	NA	NA	NA	NA	NA	NA	NA	Amplification	NA	Amplification	NA	NA	NA
SARC-054_REGION-2	MPNST	soft_tissue_sarcoma	Male	21	31	44.66	18.44	PASS	16075547	4496184	147.99	60.46	47.74	19.5	18476	31580	5082	5911.5	9206	13446	97.95	98.12	96.5	96.38	0.62	1.78	MALE	FALSE	0.0542148	MSS	69	LOW	1.47289	LOW	414	PASS	NA	NA	NA	NA	NA	Somatic SNV + Deletion	NA	Amplification	NA	Amplification	Somatic SNV	NA	NA
SARC-054_REGION-3	MPNST	soft_tissue_sarcoma	Male	21	31	23.02	18.44	PASS	8324838	4496184	76.89	60.46	24.8	19.5	12883	31580	8432	5911.5	9236	13446	97.94	98.12	96.07	96.38	0.85	1.78	MALE	FALSE	0.0629591	MSS	87	LOW	1.65967	LOW	416	PASS	NA	NA	NA	NA	NA	NA	NA	Amplification	NA	Amplification	NA	NA	NA
SARC-054_REGION-4	MPNST	soft_tissue_sarcoma	Male	21	31	54.01	18.44	PASS	20523499	4496184	182.5	60.46	58.87	19.5	13313	31580	7512	5911.5	8892	13446	98.07	98.12	96.48	96.38	0.7	1.78	MALE	FALSE	0.0636586	MSS	76	LOW	1.68975	LOW	394	PASS	NA	NA	NA	NA	NA	NA	NA	Amplification	NA	Amplification	NA	NA	Somatic SNV
SARC-055_REGION-1	MPNST	soft_tissue_sarcoma	Female	41	43	46.39	31.45	PASS	30326270	9857990	156.38	102.03	50.45	32.91	13367	13523	2121	9225	5156	10349	98.01	98.04	96.49	96.37	0.84	2.62	FEMALE	TRUE	0.219307	MSS	89	LOW	2.37356	LOW	262	PASS	NA	NA	NA	NA	Somatic SNV + Deletion	NA	NA	NA	NA	NA	NA	NA	Somatic SNV + Deletion
SARC-055_REGION-2	MPNST	soft_tissue_sarcoma	Female	41	43	49.51	31.45	PASS	19441520	9857990	164.97	102.03	53.22	32.91	14725	13523	5555	9225	8485	10349	98.05	98.04	96.42	96.37	0.83	2.64	FEMALE	TRUE	0.196922	MSS	88	LOW	2.28611	LOW	254	PASS	NA	NA	NA	NA	Somatic SNV + Deletion	NA	NA	NA	NA	NA	NA	NA	Somatic SNV + Deletion
SARC-055_REGION-3	MPNST	soft_tissue_sarcoma	Female	41	41	26.5	31.45	PASS	9939077	9857990	88.19	102.03	28.45	32.91	19184	13523	4296	9225	8873	10349	98.06	98.04	96.48	96.37	0.83	2.6	FEMALE	TRUE	0.140958	MSS	69	LOW	1.88143	LOW	311	PASS	NA	NA	NA	NA	Somatic SNV + Deletion	NA	NA	NA	NA	NA	NA	NA	NA
SARC-055_REGION-4	MPNST	soft_tissue_sarcoma	Female	41	41	39.92	31.45	PASS	23476282	9857990	134.22	102.03	43.3	32.91	15120	13523	2183	9225	5717	10349	98.13	98.04	96.61	96.37	0.76	2.64	FEMALE	TRUE	0.128367	MSS	78	LOW	1.66562	LOW	297	PASS	NA	NA	NA	NA	Somatic SNV + Deletion	NA	NA	NA	NA	NA	NA	NA	NA
SARC-055_REGION-5	MPNST	soft_tissue_sarcoma	Female	41	41	35.05	31.45	PASS	15100387	9857990	116.78	102.03	37.67	32.91	15504	13523	4274	9225	7733	10349	98.03	98.04	96.38	96.37	0.92	2.64	FEMALE	TRUE	0.134662	MSS	71	LOW	1.8398	LOW	399	PASS	NA	NA	NA	NA	Somatic SNV + Deletion	NA	NA	NA	NA	NA	Somatic SNV + Deletion	NA	NA
SARC-056_REGION-1	MPNST	soft_tissue_sarcoma	Female	71	71	33.29	39.7	PASS	18771779	11411934	110.6	132.29	35.68	42.67	16683	14841	2026	10100	5891	11592	97.98	98.1	96.49	96.43	0.98	1.64	FEMALE	FALSE	0.0790486	MSS	39	LOW	1.85275	LOW	272	PASS	NA	Somatic SNV + Deletion	NA	NA	Deletion + Deletion	NA	NA	NA	Somatic SNV + Deletion	NA	NA	NA	NA
SARC-056_REGION-2	MPNST	soft_tissue_sarcoma	Female	71	71	39.88	39.7	PASS	29330595	11411934	132.54	132.29	42.76	42.67	8617	14841	2450	10100	4518	11592	98.07	98.1	96.8	96.43	0.97	1.6	FEMALE	FALSE	0.111228	MSS	35	LOW	1.96712	LOW	428	PASS	NA	Somatic SNV + Deletion	NA	NA	Deletion + Deletion	NA	NA	NA	Somatic SNV + Deletion	NA	NA	NA	NA
SARC-056_REGION-3	MPNST	soft_tissue_sarcoma	Female	71	71	55.95	39.7	PASS	27358074	11411934	187.77	132.29	60.57	42.67	12186	14841	4757	10100	6863	11592	97.96	98.1	96.34	96.43	0.97	1.6	FEMALE	FALSE	0.100035	MSS	33	LOW	1.90416	LOW	411	PASS	NA	Somatic SNV + Deletion	NA	NA	Deletion + Deletion	NA	NA	NA	NA	NA	NA	NA	NA
SARC-056_REGION-4	MPNST	soft_tissue_sarcoma	Female	71	71	50.6	39.7	PASS	50104457	11411934	166.29	132.29	53.64	42.67	5808	14841	1873	10100	3318	11592	97.94	98.1	96.53	96.43	0.95	1.64	FEMALE	FALSE	0.119622	MSS	41	LOW	2.42602	LOW	331	PASS	NA	NA	NA	NA	Deletion + Deletion	NA	NA	NA	NA	NA	NA	NA	NA
SARC-056_REGION-5	MPNST	soft_tissue_sarcoma	Female	71	71	25.13	39.7	PASS	19246786	11411934	82.95	132.29	26.76	42.67	8538	14841	2282	10100	4310	11592	97.9	98.1	96.61	96.43	0.9	1.74	FEMALE	FALSE	0.160895	MSS	65	LOW	2.14166	LOW	280	PASS	NA	NA	NA	NA	Deletion + Deletion	NA	NA	NA	NA	NA	Somatic SNV	NA	NA
SARC-057_REGION-1	MPNST	soft_tissue_sarcoma	Female	20	20	31.54	18.36	PASS	43916645	4148061	106.13	60.9	34.24	19.65	4484	20892	1221	13749	2416	14682	97.94	98.1	96.71	96.26	0.94	1.9	FEMALE	FALSE	0.105631	MSS	59	LOW	1.25743	LOW	76	PASS	NA	NA	NA	NA	Deletion + Deletion	NA	NA	NA	NA	NA	NA	NA	Somatic SNV
SARC-057_REGION-2	MPNST	soft_tissue_sarcoma	Female	20	20	40.63	18.36	PASS	47183095	4148061	136.21	60.9	43.94	19.65	5675	20892	1404	13749	2886	14682	97.94	98.1	96.64	96.26	0.96	1.9	FEMALE	FALSE	0.121371	MSS	34	LOW	1.20357	LOW	101	PASS	NA	NA	NA	NA	Deletion + Deletion	NA	NA	NA	NA	NA	NA	NA	NA
SARC-057_REGION-3	MPNST	soft_tissue_sarcoma	Female	20	20	32.09	18.36	PASS	40662294	4148061	107.78	60.9	34.77	19.65	4348	20892	1498	13749	2650	14682	98.09	98.1	96.68	96.26	0.97	1.9	FEMALE	FALSE	0.0954879	MSS	56	LOW	1.12067	LOW	66	PASS	NA	NA	NA	NA	Deletion + Deletion	NA	NA	NA	NA	NA	NA	NA	NA
SARC-057_REGION-4	MPNST	soft_tissue_sarcoma	Female	20	20	37.38	18.36	PASS	20023351	4148061	125.89	60.9	40.61	19.65	12584	20892	3535	13749	6287	14682	98	98.1	96.33	96.26	0.98	1.92	FEMALE	FALSE	0.103183	MSS	86	LOW	1.41728	LOW	110	PASS	NA	NA	NA	NA	Deletion + Deletion	NA	NA	NA	NA	NA	NA	NA	Somatic SNV
SARC-058_REGION-1	MPNST	soft_tissue_sarcoma	Female	47	47	26.99	34.55	PASS	13546357	11977990	90.07	113.77	29.06	36.7	21459	13762	2085	8196	6649	9498	98	98.04	96.39	96.27	0.96	1.96	FEMALE	FALSE	0.0496677	MSS	43	LOW	1.01644	LOW	190	PASS	NA	NA	NA	NA	Deletion + Deletion	NA	NA	NA	NA	NA	NA	NA	NA
SARC-058_REGION-2	MPNST	soft_tissue_sarcoma	Female	47	47	35.98	34.55	PASS	11000302	11977990	119.44	113.77	38.53	36.7	23113	13762	5722	8196	10857	9498	98	98.04	96.27	96.27	0.94	1.96	FEMALE	FALSE	0.0877929	MSS	20	LOW	1.50332	LOW	815	PASS	NA	NA	NA	NA	Deletion + Deletion	NA	NA	NA	NA	NA	NA	NA	NA
SARC-058_REGION-3	MPNST	soft_tissue_sarcoma	Female	47	47	50.74	34.55	PASS	25985985	11977990	169.17	113.77	54.57	36.7	16544	13762	2682	8196	6510	9498	98.06	98.04	96.46	96.27	0.95	2	FEMALE	FALSE	0.043022	MSS	45	LOW	0.956278	LOW	191	PASS	NA	NA	NA	NA	Deletion + Deletion	NA	NA	NA	NA	NA	NA	NA	NA
SARC-058_REGION-4	MPNST	soft_tissue_sarcoma	Female	47	47	58.48	34.55	PASS	27372344	11977990	197.55	113.77	63.73	36.7	10256	13762	6073	8196	7217	9498	98.01	98.04	96.25	96.27	0.91	1.98	FEMALE	FALSE	0.0545645	MSS	65	LOW	0.959426	LOW	136	PASS	NA	NA	NA	NA	Deletion + Deletion	NA	NA	NA	NA	NA	NA	NA	NA
[truncated: 4 more columns]

## Sheet: Supplementary Table 2
Supplementary Table 2. Description of the features used to encode breakpoints and their predictive power inferred using Random Froest classification through feature importance analysis.
Feature_Name	Description	Importance	Included in tumour-only model?
END_EVENT_SIZE_MEDIAN	Median of the supporting breakpoints' lengths at the end cluster	0.079923	YES
CLUSTERED_READS_NORMAL	Total number of normal reads clustered at this location supporting any SV type	0.068441	NO
ORIGIN_EVENT_SIZE_MEDIAN	Median of the supporting breakpoints' lengths at the origin cluster	0.064404	YES
SVLEN	Length of the SV (always >= 0). Set to 0 if start and end coordinates are on different chromosomes	0.052103	YES
TUMOUR_ALN_SUPPORT	Number of variant-supporting tumour alignments	0.038782	YES
ORIGIN_EVENT_SIZE_MEAN	Mean of the supporting breakpoints' lengths at the origin cluster	0.038144	YES
TUMOUR_READ_SUPPORT	Number of variant-supporting tumour reads	0.036424	YES
NORMAL_ALN_SUPPORT	Number of variant-supporting normal alignments	0.034533	NO
TUMOUR_AF_1	Tumour allele-fraction: ratio of tumour-supporting reads to tumour depth (DP). 0 for self, 1 for mate	0.031934	YES
NORMAL_PROP_ALT_READS_VS_CLUSTERED	Proportion of reads supporting the SV compared to all reads showing any evidence of an SV clustered to the same location	0.031005	NO
END_EVENT_SIZE_MEAN	Mean of the supporting breakpoints' lengths at the end cluster	0.030252	YES
TUMOUR_AF_0	Tumour allele-fraction: ratio of tumour-supporting reads to tumour depth (DP). 0 for self, 1 for mate	0.029056	YES
NORMAL_READ_SUPPORT	Number of variant-supporting normal reads	0.027902	NO
ORIGIN_STARTS_STD_DEV	Standard deviation of the supporting breakpoints' starts at the originating cluster	0.024557	YES
END_STARTS_STD_DEV	Standard deviation of the supporting breakpoints' starts at the end cluster	0.023974	YES
TUMOUR_PROP_ALT_READS_VS_CLUSTERED	Proportion of reads supporting the SV compared to all reads showing any evidence of an SV clustered to the same location	0.023568	YES
END_MAPQ_MEAN	Mean mapping quality (MAPQ) of the supporting reads at the end cluster	0.020628	YES
TUMOUR_ALT_HP_NA_COUNT	Number of SV-supporting tumour reads that did not have a haplotype assigned	0.019869	YES
ORIGIN_EVENT_SIZE_STD_DEV	Standard deviation of the supporting breakpoints' lengths at the originating cluster	0.017882	YES
END_STD_MEAN_RATIO	Ratio of the standard deviation of the supporting breakpoints' start locations and the mean event size at the end cluster	0.017591	YES
END_EVENT_SIZE_STD_DEV	Standard deviation of the supporting breakpoints' lengths at the end cluster	0.017049	YES
ORIGIN_MAPQ_MEAN	Mean mapping quality (MAPQ) of the supporting reads at the originating cluster	0.016799	YES
NORMAL_AF_1	Normal allele-fraction: ratio of normal-supporting reads to normal depth (DP). 0 for self, 1 for mate	0.016717	NO
NORMAL_PHASING_CONFIDENCE	Ratio of normal reads from majority haplotype divided by all phased reads and multiplied by the proportion of phased reads	0.01378	NO
ORIGIN_STD_MEAN_RATIO	Ratio of the standard deviation of the supporting breakpoints' start locations and the mean event size at the originating cluster	0.013003	YES
NORMAL_AF_0	Tumour allele-fraction: ratio of tumour-supporting reads to tumour depth (DP). 0 for self, 1 for mate	0.012359	NO
NORMAL_ALT_HP_NA_COUNT	Number of SV-supporting normal reads that did not have a haplotype assigned	0.01225	NO
CLUSTERED_READS_TUMOUR	Total number of tumour reads clustered at this location supporting any SV type	0.011705	YES
NORMAL_DP_CHANGE_RATIO_0	Ratio of NORMAL_DP_BEFORE_0 and NORMAL_DP_AFTER_0	0.011136	NO
NORMAL_DP_CHANGE_RATIO_1	Ratio of NORMAL_DP_BEFORE_1 and NORMAL_DP_AFTER_1	0.008936	NO
CIGAR	Binary value for whether gaps in the CIGAR string were used as supporting evidence for a breakpoint	0.008738	YES
NORMAL_PROP_ALT_READS_PHASED	Proportion of normal reads supporting the SV that are phased	0.00872	NO
TUMOUR_MAJOR_HP_COUNT	Number of tumour reads supporting the SV phased to the majority haplotype	0.008078	YES
TUMOUR_DP_CHANGE_RATIO_0	Ratio of TUMOUR_DP_BEFORE_0 and TUMOUR_DP_AFTER_0	0.007605	YES
TUMOUR_DP_CHANGE_RATIO_1	Ratio of TUMOUR_DP_BEFORE_1 and TUMOUR_DP_AFTER_1	0.006483	YES
SUPPLEMENTARY	Binary value for whether supplementary alignments were used as supporting evidence for a breakpoint	0.006479	YES
NORMAL_DP_BEFORE_0	Total depth/coverage (number of reads) in tumour in the bin before the breakend location. 0 for self, 1 for mate	0.006113	NO
NORMAL_DP_AT_1	Total depth/coverage (number of reads) in tumour in the bin at the breakend location. 0 for self, 1 for mate	0.005876	NO
NORMAL_DP_AT_0	Total depth/coverage (number of reads) in tumour in the bin at the breakend location. 0 for self, 1 for mate	0.005535	NO
TUMOUR_PHASING_CONFIDENCE	Ratio of tumour reads from majority haplotype divided by all phased reads and multiplied by the proportion of phased reads	0.005417	YES
NORMAL_TOTAL_HP_NA_COUNT	Total number of normal reads at the breakend location that did not have a haplotype assigned	0.005412	NO
NORMAL_DP_AFTER_1	Total depth/coverage (number of reads) in normal in the bin after the breakend location. 0 for self, 1 for mate	0.005358	NO
TUMOUR_DP_AFTER_0	Total depth/coverage (number of reads) in tumour in the bin after the breakend location. 0 for self, 1 for mate	0.005206	YES
NORMAL_DP_BEFORE_1	Total depth/coverage (number of reads) in normal in the bin before the breakend location. 0 for self, 1 for mate	0.005171	NO
TUMOUR_DP_AT_0	Total depth/coverage (number of reads) in tumour in the bin at the breakend location. 0 for self, 1 for mate	0.005091	YES
TUMOUR_DP_AFTER_1	Total depth/coverage (number of reads) in tumour in the bin after the breakend location. 0 for self, 1 for mate	0.00499	YES
TUMOUR_DP_BEFORE_0	Total depth/coverage (number of reads) in tumour in the bin before the breakend location. 0 for self, 1 for mate	0.004905	YES
TUMOUR_PROP_ALT_READS_PHASED	Proportion of tumour reads supporting the SV that are phased	0.004857	YES
NORMAL_DP_AFTER_0	Total depth/coverage (number of reads) in normal in the bin after the breakend location. 0 for self, 1 for mate	0.004748	NO
TUMOUR_DP_BEFORE_1	Total depth/coverage (number of reads) in tumour in the bin before the breakend location. 0 for self, 1 for mate	0.004683	YES
TUMOUR_TOTAL_HP_NA_COUNT	Total number of tumour reads at the breakend location that did not have a haplotype assigned	0.004632	YES
TUMOUR_DP_AT_1	Total depth/coverage (number of reads) in tumour in the bin at the breakend location. 0 for self, 1 for mate	0.004545	YES
TUMOUR_TOTAL_HP_1_COUNT	Total number of tumour reads at the breakend location that had a haplotype of 1	0.004186	YES
TUMOUR_TOTAL_HP_2_COUNT	Total number of tumour reads at the breakend location that had a haplotype of 2	0.003869	YES
NORMAL_TOTAL_HP_2_COUNT	Total number of normal reads at the breakend location that had a haplotype of 2	0.003253	NO
NORMAL_TOTAL_HP_1_COUNT	Total number of normal reads at the breakend location that had a haplotype of 1	0.003004	NO
-+	Breakend notation (see Breakend Notation Tab)	0.002849	YES
NORMAL_MAJOR_HP_COUNT	Number of normal reads supporting the SV phased to the majority haplotype	0.002786	NO
+-	Breakend notation (see Breakend Notation Tab)	0.001709	YES
--	Breakend notation (see Breakend Notation Tab)	0.001236	YES
++	Breakend notation (see Breakend Notation Tab)	0.001186	YES
TUMOUR_PHASING_RATIO	Ratio of tumour reads from majority haplotype divided by all phased reads	0.00089	YES
TUMOUR_MINOR_HP_COUNT	Number of tumour reads supporting the SV phased to the minority haplotype	0.000495	YES
TUMOUR_PHASING_CONFLICT	Binary value for whether there are supporting reads from both haplotypes	0.000495	YES
+	Breakend notation (see Breakend Notation Tab)	0.000376	YES
SOFTCLIP	Binary value for whether softclipped bases without a corresponding alignment were used as supporting evidence for a breakpoint	0.000165	YES
-	Breakend notation (see Breakend Notation Tab)	9.4e-05	YES
NORMAL_PHASING_RATIO	Ratio of normal reads from majority haplotype divided by all phased reads	3.4e-05	NO
NORMAL_MINOR_HP_COUNT	Number of normal reads supporting the SV phased to the minority haplotype	1.4e-05	NO
NORMAL_PHASING_CONFLICT	Binary value for whether there are supporting reads from both haplotypes	1e-05	NO
Nomenclature	Deletion-like	Duplication-like	Head-to-head Inversion	Tail-to-tail Inversion	Single-breakend	Single-breakend
BP_NOTATION	"+-"	"-+"	"++"	"--"	"+"	"-"
Brackets (VCF)	N[chr:pos[ / ]chr:pos]N	]chr:pos]N / N[chr:pos[	N]chr:pos] / N]chr:pos]	[chr:pos[N / [chr:pos[N	.N	.N
5' to 3'	3to5	5to3	3to3	5to5	3to	5to

## Sheet: Supplementary Table 3
Genomic region	Odds Ratio	Standard Error Log Odds Ratio	Lower Confidence Interval	Upper Confidence Interval	Z-score	P-value	Adjusted P-value	Significance
Satellite	10.1856	0.171811	7.27341	14.2638	13.5089	0	0	***
Retroposon	9.53785	0.212061	6.2942	14.4531	10.635	0	0	***
Centromere	6.74294	0.0781757	5.78502	7.85948	24.4129	0	0	***
Low_complexity	4.99902	0.223861	3.22352	7.75244	7.18859	6.54588e-13	4.6061e-12	***
Simple_repeat	4.63628	0.122703	3.64521	5.8968	12.501	0	0	***
Microsatellite	1.71562	0.0429874	1.57699	1.86643	12.5565	0	0	***
SINE	1.29886	0.0480491	1.18212	1.42712	5.44201	5.26829e-08	2.13096e-07	***
LINE	1.18311	0.0396651	1.09462	1.27876	4.23915	2.24364e-05	5.10946e-05	***
LTR	1.14663	0.0550834	1.02929	1.27736	2.48404	0.01299	0.0249088	*
None	1	0.0322473	0.938751	1.06524	0	1	1	ns
DNA	0.839549	0.0936972	0.698698	1.0088	-1.86654	0.0619655	0.111883	ns
RNA Repeat	0.650145	0.843582	0.124434	3.3969	-0.510394	0.609776	1	ns
Other Repeat	0.482781	0.648322	0.135484	1.72034	-1.12319	0.261355	0.471031	ns
Supplementary Table 3. Odds ratio analysis comparing the frequency of SVs detected using SAVANA and long-read sequencing relative to SVs detected using Illumina sequencing across genomic regions. FDR-corrected P values are shown.
